# Supplementary material for: Alcohol Abstinence Rescues Hepatic Steatosis and Liver Injury via Improving Metabolic Reprogramming in Chronic Alcohol-Fed Mice
Source: Front Pharmacol. 2021 Sep 16;12:752148. doi: 10.3389/fphar.2021.752148 (PMC8481816; doi:10.3389/fphar.2021.752148)
Supplement: Supplementary file 3 [file DataSheet2.xlsx]

## Sheet: Figure 1 C
	OD									ALT (U/gprot)
										ave	std
PF	0.058	0.05	0.053	0.047	0.048	0.047	0.035	0.027		18.6634	2.94934
AF	0.036	0.044	0.062	0.061	0.062	0.048	0.074	0.075		38.8942	1.84286
PF-PF	0.045	0.046	0.05	0.015	0.048	0.029				18.9146	4.46817
AF-PF	0.049	0.072	0.044	0.055	0.046	0.051	0.06	0.047	0.07	22.8018	1.94389

## Sheet: Figure 1 D&E
	BW	liver weight							liver/body
PF	22.23	0.831							0.0373819
	24.78	0.948							0.0382567
	24.43	0.967							0.0395825
	20.12	0.825							0.041004
	23.96	0.902							0.0376461
	22.16	0.833		ave（BW）	std（BW）	ave（Liver）	std（Liver）		0.0375903		ave	std
	20.4	0.817	PF	22.32	1.89507	0.855625	0.0797244		0.040049		4.60146	0.217771
	20.48	0.722							0.0352539
AF	20.35	0.81							0.0398034
	23.9	1.048							0.0438494
	21.53	0.863							0.0400836
	22.36	0.831							0.0371646
	24.66	1.047							0.0424574
	25.21	1.151							0.0456565
	22.71	0.933							0.0410832
	22.86	0.956		ave（BW）	std（BW）	ave（Liver）	std（Liver）		0.0418198
	23.31	0.978	AF	22.9878	1.51001	0.957444	0.112558		0.0419562		4.90954	0.293514
PF-PF	20.61	1.007							0.0488598
	22.63	1.051							0.0464428
	22.6	1.021							0.045177
	21.09	0.963							0.0456615
	21.06	0.938		ave（BW）	std（BW）	ave（Liver）	std（Liver）		0.0445394
	23.46	0.969	PF-PF	21.9083	1.13859	0.82625	0.0350228		0.0413043		4.53308	0.247636
AF-PF	21.35	1.147							0.0537237
	24.53	1.154							0.0470444
	22.78	1.238							0.0543459
	22.33	0.945							0.0423197
	23.38	1.044							0.0446536
	21.78	0.937							0.0430211
	23.4	1.123							0.0479915
	22.41	1.02		ave（BW）	std（BW）	ave（Liver）	std（Liver）		0.0455154
	23.8	1.348	AF-PF	22.8622	1.01062	0.896667	0.112571		0.0566387		4.83615	0.52657

## Sheet: Figure 1 F
		OD									ave	std	fold of PF		mg/g liver
													ave	std	ave	std
	PF	0.161	0.184	0.205	0.151	0.151	0.28	0.09	0.172		0.1638	0.0142373	1	0.0869187	23.2	2.01651
	AF	1.082	0.615	0.539	0.505	0.387	0.447	0.344	0.283	0.296	0.472833	0.100257	2.88665	0.312067	66.9703	7.23994
	PF-PF	0.637	0.585	0.306	0.53	0.544	0.663				0.5918	0.0575821	1	0.0973	23.5	2.28655
	AF-PF	1.199	0.609	1.238	0.554	0.719	0.795	0.843	0.571	1.228	0.681833	0.121732	1.15213	0.205697	27.0752	4.83388

## Sheet: Figure 2 A
Analysis		absorbance									ave	std	fold of PF		μM
													ave	std	ave	std
	PF	0.057	0.043	0.065	0.066	0.035	0.098	0.036	0.05		0.0562	0.00983362	1	0.174975	312.989	34.9951
	AF	0.085	0.165	0.104	0.195	0.112	0.106	0.147	0.201		0.10175	0.0116726	1.8105	0.207698	566.666	41.5396
	PF-PF	0.037	0.081	0.052	0.048	0.052	0.051				0.05075	0.00189297	1	0.0372999	312.989	7.45998
	AF-PF	0.046	0.079	0.024	0.061	0.048	0.052	0.052	0.047	0.052	0.0511429	0.00504739	1.00774	0.099456	315.412	19.8912

## Sheet: Figure 2 B
		Plasma-FFA(umol/L)									ave	std	foold of PF
													ave	std
	PF	0.027	0.018	0.004	0.029	0.03	0.019	0.034	0.028		0.0264286	0.0058554	1	0.221556	322	71.3409
	AF	0.034	0.033	0.031	0.029	0.024	0.031	0.027	0.031		0.03	0.00325137	1.62	0.123025	521.64	39.614
	PF-PF	0.982609	0.217391	0.0521739	0.113043	0.2	0.208696				0.184783	0.0483502	1	0.26166	322	84.2545
	AF-PF	0.182609	0.26087	0.165217	0.156522	0.252174	0.173913	0.182609	0.226087	0.347826	0.2	0.0405205	1.08235	0.219287	348.518	70.6106

## Sheet: Figure 2 C
Analysis		sample-balck (absorbance)										ave	std	fold of PF
														ave	std
	PF	0.021	0.046	0.043	0.037	0.028	0.02	0.027	0.053	0.024	0.031	0.0268571	0.00935117	1	0.348182	270	94.0091
	AF	0.037	0.043	0.049	0.045	0.059	0.041	0.05	0.039	0.04	0.051	0.04725	0.00680196	1.75931	0.253264	475.013	68.3814
	PF-PF	0.018	0.018	0.023	0.013	0.023	0.049					0.019	0.0041833	1	0.220174	270	59.4469
	AF-PF	0.014	0.032	0.015	0.019	0.02	0.031	0.019	0.022	0.031		0.0225556	0.00701981	1.18713	0.369464	320.526	99.7552

## Sheet: Figure 3
P-AMPK/AMPK		P-AMPK		AMPK			average	stdev
		37371.1		27342.1		1.36679
	PF	29408		24412.6		1.20462	1	0.114672
		12157.5		24168.3		0.503033
	AF	11634		28751.1		0.404643	0.352987	0.0695724
		27609.6		31101.6		0.887724
	PF-PF	26809.8		34145.3		0.785168	0.650572	0.072518
		22540.7		22585.1		0.99803
	AF-PF	18836.3		24830.4		0.758598	0.683136	0.169304
PPARα		PPARα		GAPDH			average	stdev
		34037		18146.9		1.87564
	PF	34432.5		19335.8		1.78076	1	0.0670875
		21098.7		17355.2		1.2157
	AF	21342.6		17581		1.21396	0.664494	0.00123278
		15643.3		17290		0.904761
	PF-PF	14025.2		16929.3		0.828461	0.474024	0.0539519
		17858.5		13926.7		1.28232
	AF-PF	27554.8		13266.9		2.07695	0.918737	0.561893
CPT-1		CPT-1		GAPDH			average	stdev
		16937.8		18146.9		0.933375
	PF	24269		19335.8		1.25513	1	0.227517
		11244.2		17355.2		0.647887
	AF	10876.5		17581		0.618652	0.578722	0.0206722
		29812.1		17290		1.72424
	PF-PF	26645.8		16929.3		1.57395	1.50705	0.106271
		35845.2		13926.7		2.57384
	AF-PF	37558.8		13266.9		2.83102	2.46965	0.181851
P-ACC/ACC		P-ACC		ACC			average	stdev
		30202.9		19662.3		1.53608
	PF	33472.4		23719.6		1.41117	1	0.0883252
		12162.8		24763.2		0.491164
	AF	7868.59		24811.9		0.31713	0.274253	0.123061
		18153.7		25792.8		0.703827
	PF-PF	21256.1		27949.7		0.760513	0.496849	0.0400828
		27795.6		29650.4		0.937443
	AF-PF	34147.9		29810.1		1.14551	0.706745	0.147127
SREBP1c		SREBP1c		GAPDH			average	stdev
		6447.03		18146.9		0.35527
	PF	7890.62		19335.8		0.408083	1	0.0373446
		31094.6		17355.2		1.79166
	AF	34412.2		17581		1.95735	4.91124	0.117156
		8990.33		17290		0.519973
	PF-PF	8391.69		16929.3		0.495691	1.33053	0.01717
		14999.4		13926.7		1.07702
	AF-PF	13928.3		13266.9		1.04985	2.78623	0.0192115
FAS		FAS		GAPDH			average	stdev
		7656.56		16743.6		0.457283
	PF	6566.32		17029.1		0.385595	1	0.0506912
		14976.7		14525.8		1.03104
	AF	15616.9		16269.7		0.959875	2.36205	0.050324
		11668.2		16896.8		0.690558
	PF-PF	11587.6		17174.2		0.674711	1.61977	0.0112053
		10221.8		14467.8		0.706523
	AF-PF	12725.6		15622.4		0.814572	1.80464	0.0764022
DGAT2		DGAT2		GAPDH			average	stdev
		3728.08		18146.9		0.20544
	PF	8375.05		19335.8		0.433137	1	0.161006
		14404.4		17355.2		0.829979
	AF	15284		17581		0.869346	2.66111	0.0278366
		17708.4		17290		1.0242
	PF-PF	16789		16929.3		0.991711	3.15688	0.0229717
		11581.9		13926.7		0.831629
	AF-PF	5984.33		13266.9		0.451072	2.00869	0.269095

## Sheet: Figure 4
TLR4		TLR4		GAPDH			average	stdev
		15646.3		19322.8		0.809731
	PF	14377.5		20234		0.710562	1	0.070123
		20659.7		16447.3		1.25611
	AF	21630.7		19967.4		1.0833	1.53879	0.122197
		19511.7		21602.6		0.903212
	PF-PF	18709.6		19371.7		0.965825	1.22939	0.0442742
		17855.3		23289.4		0.76667
	AF-PF	20001.3		23028.1		0.868561	1.0756	0.0720478
P53		P53		GAPDH			average	stdev
		9484.33		25848.2		0.366923
	PF	6816.91		25645.1		0.265817	1	0.071493
		11098.6		21493.1		0.516382
	AF	11995		21429.2		0.559752	1.70075	0.0306678
		11522.5		19203.6		0.600016
	PF-PF	7232.79		20436.5		0.353916	1.50762	0.174019
		4079.79		23202.1		0.175837
	AF-PF	3431.62		25837.5		0.132815	0.487802	0.0304209
P-JNK		P-JNK		T-JNK			average	stdev
		6133.5		16595.1		0.369597
	PF	8458.69		15751.7		0.537	1	0.118372
		18709.9		14761.7		1.26746
	AF	17760.7		16274.4		1.09132	2.6018	0.124545
		12838.8		14241.9		0.901484
	PF-PF	11346.6		15892.6		0.713954	1.78187	0.132604
		11623.7		13580.4		0.855917
	AF-PF	10161.1		13489.9		0.75324	1.77494	0.0726038
P-p38		P-p38		p38			average	stdev
		2322.84		19679.1		0.118036
	PF	5600.71		20217.8		0.277019	1	0.112418
		20407.1		19946.8		1.02307
	AF	18248.1		19396.8		0.940776	4.97108	0.0581931
		6011.59		19634.1		0.306182
	PF-PF	8390.25		20543.1		0.408422	1.80887	0.0722944
		16970.1		20082.5		0.845016
	AF-PF	15741.3		19744.2		0.797263	4.15709	0.0337664
P-Erk1/2		P-Erk1/2		Erk1/2			average	stdev
		1201.72		16032.8		0.0749537
	PF	2479.67		18756		0.132207	1	0.0404841
		18477.3		16238.4		1.13788
	AF	19684.2		16944.4		1.1617	11.1004	0.016843
		1920.08		14098.9		0.136187
	PF-PF	1600.11		16312.9		0.098089	1.13089	0.026939
		9609.86		14240		0.674848
	AF-PF	9993.93		14350.2		0.696434	6.61942	0.0152633
Bax/Bcl-2			Bax		BCl-2		ratio	average	stdev
			18058.8		6854.03		2.63477
	PF		16429.8		8021.4		2.04825	1	0.414737
			19434.6		2621.86		7.41254
	AF		21914.8		2736.08		8.00956	3.2932	0.422157
			14448.6		9572.28		1.50942
	PF-PF		12726		10295.2		1.2361	0.586272	0.193263
			11399.7		6411.81		1.77793
	AF-PF		13197.3		5851.28		2.25545	0.861278	0.337661
cleaved-caspase3			cleaved-caspase3		GAPDH		ratio	average	stdev
			2180.67		25848.2		0.0843643
	PF		2577.96		25645.1		0.100524	1	0.011427
			7188.83		21493.1		0.334472
	AF		7977.44		21429.2		0.37227	3.82253	0.026727
			1788.38		19203.6		0.0931269
	PF-PF		2700.72		20436.5		0.132152	1.21846	0.0275949
			5612.45		23202.1		0.241894
	AF-PF		4759.86		25837.5		0.184223	2.30472	0.0407795

## Sheet: Figure 5
Well	Sample Name	Target Name	Cт		Target Name	Cт	△Ct		△△Ct	power(2,n)			Target Name	Cт	△Ct		△△Ct
1	PF	18S	11.2814		IB	34.3171	23.0357		-1.14193	2.20676			TNF-a	30.1721	18.8907		-2.28713
2	PF		8.88163			33.2742	24.3925		0.214883	0.861616				30.0409	21.1592		-0.0186503
3	PF		10.3249			36.3957	26.0708		1.89313	0.269223				33.531	23.206		2.02815	0.24517
4	PF		10.1271			33.8534	23.7262		-0.451424	1.36739				30.0965	19.9694		-1.20853
5	PF		11.1705			34.3398	23.1693		-1.00834	2.01159				30.9638	19.7932		-1.38463
6	PF		10.7247			35.6883	24.9635		0.785887	0.579995				31.4559	20.7312		-0.446724
7	PF		9.57109			33.117	23.5459	ave	-0.631727	1.54942	ave	std		32.9674	23.3963	ave	2.21841	0.214878	ave	std				PF
8	PF		9.52132			34.0385	24.5172	24.1776	0.339522	0.790303	1.20454	0.692336		31.7983	22.277	21.1779	1.09911		0.230024	0.0214196	1	0.0931193		AF
																								PF-s
																								AF-s
1	AF	18S	9.10834		IB	32.8463	23.7379		-0.439701	1.35632			TNF-a	32.1812	23.0729		1.89499
2	AF		9.54184			33.6164	24.0746		-0.103058	1.07405				30.7848	21.243		0.0651214	0.955865
3	AF		8.94105			34.4955	25.5545		1.37683	0.385065				31.9316	22.9905		1.81263
4	AF		9.0586			35.1934	26.1348		1.95721	0.257526				31.9413	22.8827		1.70479
5	AF		9.46729			30.3696	20.9023		-3.27532	9.68212				31.0732	21.6059		0.428005	0.743289
6	AF		10.4843			31.7254	21.241		-2.9366	7.65606				30.8964	20.412		-0.765847
7	AF		10.8161			35.5674	24.7513	ave	0.573632	0.671923	ave	std		31.665	20.8489	ave	-0.328976		ave	std
8	AF		10.6734			33.5839	22.9105	23.6634	-1.26717	2.40689	2.93624	3.6418		32.3521	21.6787	21.8418	0.500828	0.706701	0.801952	0.134542	3.48639	0.584906
1	PF-PF	18S	8.34661		IB	31.0776	22.731		-0.617722	1.53445			TNF-a	30.8558	22.5092		0.219477	0.858877
2	PF-PF		8.59906			33.6422	25.0431		1.69438	0.308988				30.7387	22.1396		-0.150102
3	PF-PF		8.71173			32.4538	23.7421	ave	0.393333	0.761369	ave	std		31.3501	22.6383	ave	0.34861	0.78534	ave	std
4	PF-PF		8.83847			30.7172	21.8787	23.3487	-1.46999	2.7702	1.34375	1.07719		30.7102	21.8717	22.2897	-0.417985		0.822109	0.0519981	1	0.0632497
5	PF-PF		7.13202
6	PF-PF		8.40504
1	AF-PF	18S	8.92399		IB	31.2498	22.3258		-1.02295	2.03207			TNF-a	30.417	21.493		-0.796731
2	AF-PF		8.65878			32.2034	23.5446		0.195887	0.873036				31.0897	22.4309		0.141212	0.906757
3	AF-PF		8.74578			31.8478	23.102		-0.246739	1.18652				30.761	22.0152		-0.274521	1.20959
4	AF-PF		8.86552			31.0666	22.2011		-1.14763	2.2155				31.9232	23.0577		0.767969	0.587243
5	AF-PF		8.59224			30.8305	22.2383		-1.11047	2.15916				31.8276	23.2354		0.945649	0.519196
6	AF-PF		8.80848			31.3536	22.5451		-0.803583	1.74543				31.8498	23.0414		0.75164	0.593928
7	AF-PF		8.65823			31.6444	22.9861	ave	-0.362586	1.28573	ave	std		29.8009	21.1426	ave	-1.14708		ave	std
8	AF-PF		8.31205			33.943	25.6309	23.0717	2.28219	0.205585	1.46288	0.706249		30.1355	21.8234	22.2799	-0.466315	1.38158	0.866382	0.362639	1.05385	0.441109

## Sheet: table 2
	PF	AF	PF-PF	AF-PF
MDA（nmol/mgprot）	8.265±1.16	10.295±2.03	7.25±1.59	11.31±2.46
SOD（U/mgprot）	276.27±31.65	202.52±24.19	279.48±42.64	275.78±45.09
CAT（U/mgprot）	471.48±14.13	573.38±35.30	471.47±48.23	460.58±59.96
GSH-PX（U/mgprot）	1107.89±122.63	785.16±63.85	1109.30±109.53	1359.38±185.30
	MDA（nmol/mgprot）								ave	std
PF	7.28163	7.86378	9.53876	6.87672	9.51163	8.83338	7.2775	9.44026	8.32796	1.16	8.265±1.16
AF	7.66269	11.1503	8.02397	11.0656	12.4595	8.8986	13.0823	9.48186	10.2281	2.03	10.295±2.03
PF-PF		8.09599	7.93655	9.12613	5.41948	5.6086			7.23735	1.59	7.25±1.59
AF-PF	7.91308	12.209		9.80317	13.0277	13.77			11.3446	2.46	11.31±2.46
	SOD（U/mgprot）								ave	std
PF	304.207	248.022	232.865	270.234	282.767	316.365	308.302	247.358	276.265	31.6468	276.265±31.647
AF	172.165	180.745	206.183	205.006	211.38	217.273	181.039	246.383	202.522	24.1918	202.522±24.192
PF-PF	282.259	346.459	305.927	243.465	269.267	229.523			279.483	42.639	279.483±42.639
AF-PF	187.752	289.192	307.703	266.558	272.569		331.958	274.722	275.779	45.0931	275.779±45.093
	GSH-Px（U/mgprot）								ave	std
PF	1316.35	1084.71	937.107	1255.99	1039.06	1050.71	1115.06	1064.16	1107.89	122.63	1107.89±122.63
AF	703.264	749.074	755.358	839.3	888.848	809.961	750.292		785.157	63.85	785.16±63.85
PF-PF			1209.72	1334.17	1267.74	1052.99			1216.15	109.53	1109.30±109.53
AF-PF		1581.55	1683.37	1443.68	1290.55	1324.55	1803.56	1305.04	1490.33	185.3	1359.38±185.30
